# Supplementary material for: Stromal Changes are Associated with High P4HA2 Expression in Ductal Carcinoma in Situ of the Breast
Source: J Mammary Gland Biol Neoplasia. 2022 Jan 25;26(4):367–75. doi: 10.1007/s10911-021-09504-4 (PMC8858280; doi:10.1007/s10911-021-09504-4)
Supplement: Supplementary file 1 — Supplementary file1 (XLSX 36 KB) [file 10911_2021_9504_MOESM1_ESM.xlsx]

## Sheet: SupTalbe1
Supplementary Table 1: Periductal stromal changes on HE cohen's Kappa for each duo of pathologists
	P1	P2	P3	P4	P5	P6	P7				Color Legend: scale of Landus and koch
P1	x										Kappa value	Strength of agreement
P2	0.422	x									≤0.0	Poor
P3	0.387	0.523	x								0.01-0.20	Slight
P4	0.424	0.445	0.396	x							0.021-0.40	Fair
P5	0.493	0.456	0.629	0.469	x						0.41-0.60	Modrate
P6	0.359	0.435	0.637	0.402	0.644	x					0.61-0.80	Substantial
P7	0.45	0.521	0.684	0.463	0.633	0.511	x				0.81-1.00	Almost perfect
	Mean K= 0.494
	Range: 0.359-0.684

## Sheet: SupTable2
Supplementary Table 2: Type of stromal changes; cohen's Kappa for each duo of pathologists
	P1	P2	P3	P4	P5	P6	P7				Color Legend: scale of Landus and koch
P1	x										Kappa value	Strength of agreement
P2	0.339	x									≤0.0	Poor
P3	0.359	0.355	x								0.01-0.20	Slight
P4	0.359	0.32	0.4	x							0.021-0.40	Fair
P5	0.399	0.39	0.538	0.453	x						0.41-0.60	Modrate
P6	0.301	0.304	0.478	0.258	0.447	x					0.61-0.80	Substantial
P7	0.346	0.518	0.358	0.245	0.461	0.356	x				0.81-1.00	Almost perfect
	Mean K= 0.380
	Range: 0.258-0.538

## Sheet: SupTable3
Supplementary Table 3: Stromal P4HA2 expression; cohen's Kappa for each duo of pathologists with 10% cut-off value
	P1	P2	P3	P4	P5	P6	P7				Color Legend: scale of Landus and koch
P1	x										Kappa value	Strength of agreement
P2	0.489423	x									≤0.0	Poor
P3	0.568	0.453	x								0.01-0.20	Slight
P4	0.175	0.208	0.242	x							0.021-0.40	Fair
P5	0.533	0.469	0.546	0.184	x						0.41-0.60	Modrate
P6	0.506	0.488	0.506	0.288	0.386	x					0.61-0.80	Substantial
P7	0.478	0.522	0.446	0.184	0.511	0.484	x				0.81-1.00	Almost perfect
	Mean K= 0.413
	Range: 0.175-0.568

## Sheet: SupTable4
Supplementary Table 4: Stromal P4HA2 expression; cohen's Kappa for each duo of pathologists with 20% cut-off value
	P1	P2	P3	P4	P5	P6	P7				Color Legend: scale of Landus and koch
P1	x										Kappa value	Strength of agreement
P2	0.555	x									≤0.0	Poor
P3	0.68	0.575	x								0.01-0.20	Slight
P4	0.136	0.199	0.166	x							0.021-0.40	Fair
P5	0.549	0.533	0.703	0.153	x						0.41-0.60	Modrate
P6	0.565	0.675	0.547	0.169	0.566	x					0.61-0.80	Substantial
P7	0.536	0.681	0.642	0.144	0.473	0.613	x				0.81-1.00	Almost perfect
	Mean K= 0.470
	Range: 0.136-0.703

## Sheet: SupTable5
Supplementary Table 5: Stromal P4HA2 expression; cohen's Kappa for each duo of pathologists with 25% cut-off value
	P1	P2	P3	P4	P5	P6	P7				Color Legend: scale of Landus and koch
P1	x										Kappa value	Strength of agreement
P2	0.599	x									≤0.0	Poor
P3	0.646	0.696	x								0.01-0.20	Slight
P4	0.091	0.135	0.142	x							0.021-0.40	Fair
P5	0.584	0.542	0.762	0.148	x						0.41-0.60	Modrate
P6	0.639	0.549	0.731	0.165	0.686	x					0.61-0.80	Substantial
P7	0.523	0.65	0.652	0.154	0.498	0.637	x				0.81-1.00	Almost perfect
	Mean K = 0.487
	Range: 0.091-0.762

## Sheet: SupTalbe6
Supplementary Table 6: Stromal P4HA2 expression; cohen's Kappa for each duo of pathologists with 30% cut-off value
	P1	P2	P3	P4	P5	P6	P7				Color Legend: scale of Landus and koch
P1	x										Kappa value	Strength of agreement
P2	0.592	x									≤0.0	Poor
P3	0.682	0.696	x								0.01-0.20	Slight
P4	0.116	0.135	0.142	x							0.021-0.40	Fair
P5	0.66	0.542	0.762	0.148	x						0.41-0.60	Modrate
P6	0.716	0.549	0.731	0.165	0.686	x					0.61-0.80	Substantial
P7	0.594	0.558	0.642	0.181	0.534	0.63	x				0.81-1.00	Almost perfect
	Mean K= 0.498
	Range: 0.116-0.762

## Sheet: SupTable7
Supplementary Table 7: Stromal P4HA2 expression; cohen's Kappa for each duo of pathologists with 40% cut-off value
	P1	P2	P3	P4	P5	P6	P7				Color Legend: scale of Landus and koch
P1	x										Kappa value	Strength of agreement
P2	0.568	x									≤0.0	Poor
P3	0.623	0.669	x								0.01-0.20	Slight
P4	0.06	0.085	0.074	x							0.021-0.40	Fair
P5	0.614	0.502	0.666	0.098	x						0.41-0.60	Modrate
P6	0.75	0.563	0.624	0.073	0.615	x					0.61-0.80	Substantial
P7	0.429	0.565	0.562	0.18	0.457	0.559	x				0.81-1.00	Almost perfect
	Mean K=0.445
	Range: 0.06-0.750

## Sheet: SupTable8
Supplementary Table 8: Stromal P4HA2 expression; cohen's Kappa for each duo of pathologists with 50% cut-off value
	P1	P2	P3	P4	P5	P6	P7				Color Legend: scale of Landus and koch
P1	x										Kappa value	Strength of agreement
P2	0.523	x									≤0.0	Poor
P3	0.583	0.681	x								0.01-0.20	Slight
P4	0.081	0.108	0.103	x							0.021-0.40	Fair
P5	0.577	0.455	0.577	0.144	x						0.41-0.60	Modrate
P6	0.677	0.582	0.531	0.093	0.531	x					0.61-0.80	Substantial
P7	0.443	0.49	0.472	0.259	0.446	0.493	x				0.81-1.00	Almost perfect
	Mean K= 0.421
	Range: 0.081-0.681

## Sheet: SupTalbe9
Supplementary Table 9: Stromal P4HA2 expression; cohen's Kappa for each duo of pathologists with 60% cut-off value
	P1	P2	P3	P4	P5	P6	P7				Color Legend: scale of Landus and koch
P1	x										Kappa value	Strength of agreement
P2	0.578	x									≤0.0	Poor
P3	0.546	0.609	x								0.01-0.20	Slight
P4	0	0	0	x							0.021-0.40	Fair
P5	0.502	0.546	0.61	0	x						0.41-0.60	Modrate
P6	0.703	0.678	0.539	0	0.499	x					0.61-0.80	Substantial
P7	0.361	0.512	0.447	0	0.365	0.408	x				0.81-1.00	Almost perfect
	Mean K= 0.377
	Range: 0.0-0.703

## Sheet: SupTable10
Supplementary Table 10: The association between clinicopahtologic characteristics and P4HA2 expresssion using a cut-off value of 30% (n=410)
	P4HA2 expression in stromal cells		Univariate P-value	Multivariate P-value
	High	Low
Age at diagnosis (years)			0.037	0.021
- Median (range)	59.0 (27.0 - 84.0)	57.0 (27.0-81.0)
Diameter (missing n=52 )(in cm)			0.394	-
- Median (range)	2.00 (0.05-10.00)	2.40 (0.05-16.0)
Growth pattern			0.399	-
- Solid	87	128
- Cribriform	63	96
- Micropapillary	7	22
- Papillary	3	4
Grade			0.400	-
- Low	19	24
- Intermediate	49	92
- High	92	134
Calcification			0.428	-
- Absent	48	65
- Present	112	185
Comedonecrosis			1	-
- Absent	75	118
- Present	85	132
Periducal stromal changes			0.007	0.010
- Absent	94	180
- Present	66	70
IHC DCIS subtype (missing n=11)			0.366	-
- ER+PR+/-HER2-	81	140
- ER+PR+/-HER2+	26	51
- ER-PR-HER2+	37	44
- ER-PR-HER2-	9	11
Density of TILs			0.151	-
- Low	119	168
- High	41	82
TIL position (n=239*)			0.107	-
- Periductal	61	70
- Touching	32	42
- Intraductal	9	25
* excluding patients with a minimal number of TILs
